# Supplementary material for: The Impact of Endometrioma on Embryo Quality in In Vitro Fertilization: A Retrospective Cohort Study
Source: J Clin Med. 2023 Mar 21;12(6):2416. doi: 10.3390/jcm12062416 (PMC10052961; doi:10.3390/jcm12062416)
Supplement: Supplementary file 1 [file jcm-12-02416-s001.zip]

Archive with 1 entries (1 files):
- jcm-2097397-supplementary.pdf
